# Supplementary material for: Spectroscopic and Theoretical Analysis of the Interaction between Plasma Proteins and Phthalimide Analogs with Potential Medical Application
Source: Life (Basel). 2023 Mar 10;13(3):760. doi: 10.3390/life13030760 (PMC10051393; doi:10.3390/life13030760)
Supplement: Supplementary file 1 [file life-13-00760-s001.zip]

Archive with 1 entries (1 files):
- life-2253584-supplementary.pdf
